# Supplementary material for: Nickel(II) Coordination Polymers Supported by Bis-pyridyl-bis-amide and Angular Dicarboxylate Ligands: Role of Ligand Flexibility in Iodine Adsorption
Source: Int J Mol Sci. 2022 Mar 25;23(7):3603. doi: 10.3390/ijms23073603 (PMC8998537; doi:10.3390/ijms23073603)
Supplement: Supplementary file 1 [file ijms-23-03603-s001.zip]

Archive with 1 entries (1 files):
- ijms-1622222-supplementary.pdf
